# Supplementary material for: SLE Peripheral Blood B Cell, T Cell and Myeloid Cell Transcriptomes Display Unique Profiles and Each Subset Contributes to the Interferon Signature
Source: PLoS One. 2013 Jun 24;8(6):e67003. doi: 10.1371/journal.pone.0067003 (PMC3691135; doi:10.1371/journal.pone.0067003)
Supplement: Table S1 — List of the CD19+ B lymphocyte transcripts in the cluster order in which they appear in the figure 1 heatmap. Also shown are the fold change expression values for the inactive SLE and active SLE groups as compared to the HC group, Entrez gene name identifier, protein product cellular location and protein product molecular function for each transcript. (XLS) [file pone.0067003.s007.xls]

## Sheet: Sheet1
CD19+ B LYMPHOCYTES
	Affy ID	Symbol	SLE Inact FC	SLE Act FC	Entrez Gene Name	Location	Molecular Function
CLUSTER 1
	213039_at	ARHGEF18	-1.24461	-1.57848	rho/rac guanine nucleotide exchange factor (GEF) 18	Cytoplasm	other
	212599_at	AUTS2	-1.20113	-1.82752	autism susceptibility candidate 2	Unknown	other
	216356_x_at	BAIAP3	-1.24548	-1.95716	BAI1-associated protein 3	Unknown	other
	219670_at	BEND5	-1.20057	-1.65766	BEN domain containing 5	Unknown	other
	214439_x_at	BIN1	-1.31331	-1.75324	bridging integrator 1	Nucleus	other
	210202_s_at	BIN1	-1.27229	-1.92442	bridging integrator 1	Nucleus	other
	202931_x_at	BIN1	-1.41384	-1.85355	bridging integrator 1	Nucleus	other
	210201_x_at	BIN1	-1.31343	-1.78462	bridging integrator 1	Nucleus	other
	207625_s_at	CBFA2T2	-1.1506	-1.86888	core-binding factor, runt domain, alpha subunit 2; translocated to, 2	Nucleus	transcription regulator
	205987_at	CD1C	-1.71537	-2.19099	CD1c molecule	Plasma Membrane	other
	205789_at	CD1D	-1.24825	-2.20873	CD1d molecule	Plasma Membrane	other
	209771_x_at	CD24	-1.13922	-1.54149	CD24 molecule	Plasma Membrane	other
	216379_x_at	CD24	-1.16206	-1.59972	CD24 molecule	Plasma Membrane	other
	208651_x_at	CD24	-1.34528	-1.46413	CD24 molecule	Plasma Membrane	other
	204193_at	CHKB	-1.19452	-1.79543	choline kinase beta	Unknown	kinase
	212313_at	CHMP7	-1.17977	-1.8573	CHMP family, member 7	Unknown	other
	205101_at	CIITA	-1.18815	-2.28594	class II, major histocompatibility complex, transactivator	Nucleus	transcription regulator
	206126_at	CXCR5	-1.24415	-2.17646	chemokine (C-X-C motif) receptor 5	Plasma Membrane	G-protein coupled receptor
	208779_x_at	DDR1	-1.22601	-1.76548	discoidin domain receptor tyrosine kinase 1	Plasma Membrane	tyrosine kinase
	1007_s_at	DDR1	-1.18707	-1.67164	discoidin domain receptor tyrosine kinase 1	Plasma Membrane	tyrosine kinase
	212611_at	DTX4	-1.10595	-2.019	deltex 4 homolog (Drosophila)	Unknown	other
	215082_at	ELOVL5	-1.27375	-1.61912	ELOVL family member 5, elongation of long chain fatty acids (FEN1/Elo2, SUR4/Elo3-like, yeast)	Unknown	enzyme
	221601_s_at	FAIM3	-1.28197	-1.62766	Fas apoptotic inhibitory molecule 3	Unknown	other
	218689_at	FANCF	-1.74194	-1.46553	Fanconi anemia, complementation group F	Nucleus	other
	206759_at	FCER2	-1.64424	-2.84592	Fc fragment of IgE, low affinity II, receptor for (CD23)	Plasma Membrane	other
	206760_s_at	FCER2	-1.61889	-2.5309	Fc fragment of IgE, low affinity II, receptor for (CD23)	Plasma Membrane	other
	203146_s_at	GABBR1	-1.2746	-1.7042	gamma-aminobutyric acid (GABA) B receptor, 1	Plasma Membrane	G-protein coupled receptor
	218114_at	GGA1	-1.48122	-1.83117	golgi associated, gamma adaptin ear containing, ARF binding protein 1	Cytoplasm	transporter
	218473_s_at	GLT25D1	-1.22951	-1.78441	glycosyltransferase 25 domain containing 1	Unknown	other
	210981_s_at	GRK6	-1.43907	-1.55432	G protein-coupled receptor kinase 6	Plasma Membrane	kinase
	211654_x_at	HLA-DQB1	-1.30036	-2.37768	major histocompatibility complex, class II, DQ beta 1	Plasma Membrane	transmembrane receptor
	212999_x_at	HLA-DQB1	-1.65715	-3.73153	major histocompatibility complex, class II, DQ beta 1	Plasma Membrane	transmembrane receptor
	202390_s_at	HTT	-1.12887	-2.55611	huntingtin	Cytoplasm	transcription regulator
	205926_at	IL27RA	-1.39695	-1.565	interleukin 27 receptor, alpha	Plasma Membrane	transmembrane receptor
	203233_at	IL4R	-1.30177	-1.95407	interleukin 4 receptor	Plasma Membrane	transmembrane receptor
	218144_s_at	INF2	-1.36646	-1.70968	inverted formin, FH2 and WH2 domain containing	Unknown	other
	204401_at	KCNN4	-1.59972	-1.4843	potassium intermediate/small conductance calcium-activated channel, subfamily N, member 4	Plasma Membrane	ion channel
	204487_s_at	KCNQ1	-1.44576	-1.61943	potassium voltage-gated channel, KQT-like subfamily, member 1	Plasma Membrane	ion channel
	210644_s_at	LAIR1	-1.42893	-1.86038	leukocyte-associated immunoglobulin-like receptor 1	Plasma Membrane	transmembrane receptor
	200771_at	LAMC1	-1.26066	-1.81994	laminin, gamma 1 (formerly LAMB2)	Extracellular Space	cell adhesion
	212098_at	LOC151162	-1.25681	-1.67177	hypothetical LOC151162	Unknown	other
	207339_s_at	LTB	-1.35709	-2.17528	lymphotoxin beta (TNF superfamily, member 3)	Extracellular Space	cytokine
	213489_at	MAPRE2	-1.30169	-1.90707	microtubule-associated protein, RP/EB family, member 2	Cytoplasm	other
	200644_at	MARCKSL1	-1.17724	-1.77811	MARCKS-like 1	Cytoplasm	calmodulin binding
	212691_at	NUP188	-1.61851	-1.3234	nucleoporin 188kDa	Nucleus	other
	221868_at	PAIP2B	-1.3187	-1.97339	poly(A) binding protein interacting protein 2B	Unknown	other
	209431_s_at	PATZ1	-1.11156	-1.75396	POZ (BTB) and AT hook containing zinc finger 1	Nucleus	transcription regulator
	219165_at	PDLIM2	-1.40101	-1.76842	PDZ and LIM domain 2 (mystique)	Cytoplasm	other
	37384_at	PPM1F	-1.08378	-1.84585	protein phosphatase 1F (PP2C domain containing)	Cytoplasm	phosphatase
	207957_s_at	PRKCB	-1.15153	-1.58715	protein kinase C, beta	Cytoplasm	kinase
	206687_s_at	PTPN6	-1.24353	-1.44729	protein tyrosine phosphatase, non-receptor type 6	Cytoplasm	phosphatase
	209110_s_at	RGL2	-1.52389	-1.72988	ral guanine nucleotide dissociation stimulator-like 2	Cytoplasm	other
	202656_s_at	SERTAD2	-1.12342	-1.69038	SERTA domain containing 2	Cytoplasm	transcription regulator
	204164_at	SIPA1	-1.24095	-1.81306	signal-induced proliferation-associated 1	Cytoplasm	other
	219593_at	SLC15A3	-1.1999	-1.83655	solute carrier family 15, member 3	Unknown	transporter
	209679_s_at	SMAGP	-1.24839	-1.51496	small trans-membrane and glycosylated protein	Cytoplasm	other
	214494_s_at	SPG7	-1.29046	-1.98709	spastic paraplegia 7 (pure and complicated autosomal recessive)	Cytoplasm	peptidase
	205861_at	SPIB	-1.53716	-1.52426	Spi-B transcription factor (Spi-1/PU.1 related)	Nucleus	transcription regulator
	205613_at	SYT17	-1.48879	-3.02325	synaptotagmin XVII	Plasma Membrane	other
	39318_at	TCL1A	-1.37724	-1.98901	T-cell leukemia/lymphoma 1A	Nucleus	other
	209995_s_at	TCL1A	-1.42664	-1.90307	T-cell leukemia/lymphoma 1A	Nucleus	other
	204106_at	TESK1	-1.24795	-1.62375	testis-specific kinase 1	Nucleus	kinase
	208760_at	UBE2I	-1.16974	-1.81805	ubiquitin-conjugating enzyme E2I (UBC9 homolog, yeast)	Nucleus	enzyme
	218601_at	URG4	-1.17028	-1.95617	up-regulated gene 4	Unknown	other
CLUSTER 2
	209186_at	ATP2A2	1.01404	2.88577	ATPase, Ca++ transporting, cardiac muscle, slow twitch 2	Cytoplasm	transporter
	212460_at	C14ORF147	1.04513	2.29489	chromosome 14 open reading frame 147	Unknown	other
	200953_s_at	CCND2	1.09843	2.36291	cyclin D2	Nucleus	other
	206978_at	CCR2	1.33977	4.16945	chemokine (C-C motif) receptor 2	Plasma Membrane	G-protein coupled receptor
	206662_at	GLRX	1.28266	2.30266	glutaredoxin (thioltransferase)	Cytoplasm	enzyme
	204972_at	OAS2	1.50489	2.71768	2'-5'-oligoadenylate synthetase 2, 69/71kDa	Cytoplasm	enzyme
	217811_at	SELT	1.20205	1.92511	selenoprotein T	Unknown	other
	203432_at	TMPO	1.08279	2.0441	thymopoietin	Nucleus	other
CLUSTER 3
	205098_at	CCR1	2.06525	2.12489	chemokine (C-C motif) receptor 1	Plasma Membrane	G-protein coupled receptor
	218986_s_at	DDX60	2.66843	2.77896	DEAD (Asp-Glu-Ala-Asp) box polypeptide 60	Unknown	enzyme
	213294_at	EIF2AK2	1.90804	2.24748	eukaryotic translation initiation factor 2-alpha kinase 2	Cytoplasm	kinase
	204211_x_at	EIF2AK2	1.82391	2.33853	eukaryotic translation initiation factor 2-alpha kinase 2	Cytoplasm	kinase
	219863_at	HERC5	3.52941	4.20812	hect domain and RLD 5	Cytoplasm	enzyme
	219352_at	HERC6	2.55383	3.38875	hect domain and RLD 6	Unknown	enzyme
	209417_s_at	IFI35	1.31647	3.47326	interferon-induced protein 35	Nucleus	other
	214453_s_at	IFI44	5.06873	10.8063	interferon-induced protein 44	Unknown	other
	204439_at	IFI44L	10.3433	17.9821	interferon-induced protein 44-like	Unknown	other
	204415_at	IFI6	2.49249	6.84067	interferon, alpha-inducible protein 6	Cytoplasm	other
	204747_at	IFIT3	3.12809	4.0943	interferon-induced protein with tetratricopeptide repeats 3	Cytoplasm	other
	214022_s_at	IFITM1	1.9317	3.17781	interferon induced transmembrane protein 1 (9-27)	Plasma Membrane	other
	201601_x_at	IFITM1	2.39716	4.01208	interferon induced transmembrane protein 1 (9-27)	Plasma Membrane	other
	202794_at	INPP1	2.02102	2.14922	inositol polyphosphate-1-phosphatase	Cytoplasm	phosphatase
	208436_s_at	IRF7	1.77308	2.6863	interferon regulatory factor 7	Nucleus	transcription regulator
	205483_s_at	ISG15	3.13603	9.86666	ISG15 ubiquitin-like modifier	Extracellular Space	other
	217933_s_at	LAP3	2.0494	4.61105	leucine aminopeptidase 3	Cytoplasm	peptidase
	202086_at	MX1	2.57717	4.9536	myxovirus (influenza virus) resistance 1, interferon-inducible protein p78 (mouse)	Nucleus	enzyme
	203964_at	NMI	1.37132	1.88214	N-myc (and STAT) interactor	Cytoplasm	transcription regulator
	218400_at	OAS3	2.93326	5.03255	2'-5'-oligoadenylate synthetase 3, 100kDa	Cytoplasm	enzyme
	210797_s_at	OASL	1.7551	2.03468	2'-5'-oligoadenylate synthetase-like	Unknown	enzyme
	202446_s_at	PLSCR1	2.83411	4.17193	phospholipid scramblase 1	Plasma Membrane	enzyme
	201762_s_at	PSME2	1.48832	2.42783	proteasome (prosome, macropain) activator subunit 2 (PA28 beta)	Cytoplasm	peptidase
	213797_at	RSAD2	4.75898	9.03445	radical S-adenosyl methionine domain containing 2	Unknown	enzyme
	219684_at	RTP4	1.67685	2.31139	receptor (chemosensory) transporter protein 4	Plasma Membrane	other
	200887_s_at	STAT1	2.54973	2.92238	signal transducer and activator of transcription 1, 91kDa	Nucleus	transcription regulator
	209969_s_at	STAT1	3.33095	5.14657	signal transducer and activator of transcription 1, 91kDa	Nucleus	transcription regulator
	202307_s_at	TAP1	1.67737	2.11492	transporter 1, ATP-binding cassette, sub-family B (MDR/TAP)	Cytoplasm	transporter
	201649_at	UBE2L6	1.59767	2.15313	ubiquitin-conjugating enzyme E2L 6	Cytoplasm	enzyme
CLUSTER 4
	204639_at	ADA	1.15169	3.09854	adenosine deaminase	Cytoplasm	enzyme
	217858_s_at	ARMCX3	1.19663	1.83569	armadillo repeat containing, X-linked 3	Cytoplasm	other
	213134_x_at	BTG3	1.19748	2.022	BTG family, member 3	Nucleus	other
	205548_s_at	BTG3	1.25062	2.1263	BTG family, member 3	Nucleus	other
	208853_s_at	CANX	1.14014	2.3211	calnexin	Cytoplasm	other
	210564_x_at	CFLAR	1.30506	1.89773	CASP8 and FADD-like apoptosis regulator	Cytoplasm	other
	209939_x_at	CFLAR	1.24829	3.43462	CASP8 and FADD-like apoptosis regulator	Cytoplasm	other
	218927_s_at	CHST12	1.12633	3.55933	carbohydrate (chondroitin 4) sulfotransferase 12	Cytoplasm	enzyme
	203921_at	CHST2	1.05138	2.49563	carbohydrate (N-acetylglucosamine-6-O) sulfotransferase 2	Cytoplasm	enzyme
	203663_s_at	COX5A	1.0582	2.47339	cytochrome c oxidase subunit Va	Cytoplasm	enzyme
	209231_s_at	DCTN5	1.08613	2.28283	dynactin 5 (p25)	Unknown	other
	209457_at	DUSP5	1.2654	3.55706	dual specificity phosphatase 5	Nucleus	phosphatase
	210385_s_at	ERAP1	1.05118	3.22341	endoplasmic reticulum aminopeptidase 1	Extracellular Space	peptidase
	218618_s_at	FNDC3B	1.10797	4.06447	fibronectin type III domain containing 3B	Unknown	other
	202722_s_at	GFPT1	1.17561	2.99231	glutamine-fructose-6-phosphate transaminase 1	Cytoplasm	enzyme
	218350_s_at	GMNN	0.926744	4.0944	geminin, DNA replication inhibitor	Nucleus	other
	218193_s_at	GOLT1B	1.15727	2.56053	golgi transport 1 homolog B (S. cerevisiae)	Cytoplasm	other
	201554_x_at	GYG1	1.0169	2.34188	glycogenin 1	Cytoplasm	enzyme
	221767_x_at	HDLBP	1.1811	2.2156	high density lipoprotein binding protein	Nucleus	transporter
	217496_s_at	IDE	1.09259	2.06082	insulin-degrading enzyme	Extracellular Space	peptidase
	210046_s_at	IDH2	1.08419	3.20772	isocitrate dehydrogenase 2 (NADP+), mitochondrial	Cytoplasm	enzyme
	216541_x_at	IGHG1	1.3042	3.08793	immunoglobulin heavy constant gamma 1 (G1m marker)	Extracellular Space	other
	200700_s_at	KDELR2	0.974535	3.05008	KDEL (Lys-Asp-Glu-Leu) endoplasmic reticulum protein retention receptor 2	Cytoplasm	transporter
	202393_s_at	KLF10	1.46987	3.04894	Kruppel-like factor 10	Nucleus	transcription regulator
	208949_s_at	LGALS3	1.19529	2.26247	lectin, galactoside-binding, soluble, 3	Extracellular Space	other
	221553_at	MAGT1	1.27584	2.1966	magnesium transporter 1	Extracellular Space	enzyme
	221760_at	MAN1A1	1.28853	3.48443	mannosidase, alpha, class 1A, member 1	Cytoplasm	enzyme
	214056_at	MCL1	1.1125	2.54141	myeloid cell leukemia sequence 1 (BCL2-related)	Cytoplasm	transporter
	222036_s_at	MCM4	1.11289	3.35701	minichromosome maintenance complex component 4	Nucleus	enzyme
	212021_s_at	MKI67	1.066	2.42659	antigen identified by monoclonal antibody Ki-67	Nucleus	other
	203857_s_at	PDIA5	0.986447	2.92644	protein disulfide isomerase family A, member 5	Cytoplasm	enzyme
	202671_s_at	PDXK	1.15178	3.26602	pyridoxal (pyridoxine, vitamin B6) kinase	Cytoplasm	kinase
	201489_at	PPIF	1.04899	2.24062	peptidylprolyl isomerase F (cyclophilin F)	Cytoplasm	enzyme
	210951_x_at	RAB27A	1.10559	2.4223	RAB27A, member RAS oncogene family	Cytoplasm	enzyme
	209514_s_at	RAB27A	1.25768	1.88744	RAB27A, member RAS oncogene family	Cytoplasm	enzyme
	202362_at	RAP1A	1.37799	1.69802	RAP1A, member of RAS oncogene family	Cytoplasm	enzyme
	201543_s_at	SAR1A	0.879008	2.59063	SAR1 homolog A (S. cerevisiae)	Cytoplasm	enzyme
	201287_s_at	SDC1	1.36206	3.31377	syndecan 1	Plasma Membrane	other
	218681_s_at	SDF2L1	1.01828	3.64572	stromal cell-derived factor 2-like 1	Cytoplasm	other
	201739_at	SGK1	1.12923	3.48976	serum/glucocorticoid regulated kinase 1	Cytoplasm	kinase
	201663_s_at	SMC4	1.02456	2.99773	structural maintenance of chromosomes 4	Nucleus	transporter
	218817_at	SPCS3	1.18935	4.02969	signal peptidase complex subunit 3 homolog (S. cerevisiae)	Cytoplasm	peptidase
	201858_s_at	SRGN	1.29114	3.41852	serglycin	Extracellular Space	other
	209025_s_at	SYNCRIP	1.19747	2.64503	synaptotagmin binding, cytoplasmic RNA interacting protein	Nucleus	other
	201714_at	TUBG1	1.13724	3.16521	tubulin, gamma 1	Cytoplasm	other
	208864_s_at	TXN	1.16376	3.00036	thioredoxin	Cytoplasm	enzyme
	201001_s_at	UBE2V1	1.11242	2.23152	ubiquitin-conjugating enzyme E2 variant 1	Nucleus	transcription regulator
CLUSTER 5
	202003_s_at	ACAA2	1.21503	1.69647	acetyl-Coenzyme A acyltransferase 2	Cytoplasm	enzyme
	219374_s_at	ALG9	1.23583	1.8241	asparagine-linked glycosylation 9 homolog (S. cerevisiae, alpha- 1,2-mannosyltransferase)	Cytoplasm	other
	204205_at	APOBEC3G	1.09277	1.95287	apolipoprotein B mRNA editing enzyme, catalytic polypeptide-like 3G	Nucleus	enzyme
	203454_s_at	ATOX1	1.27029	2.90875	ATX1 antioxidant protein 1 homolog (yeast)	Cytoplasm	transporter
	201641_at	BST2	1.62702	2.37377	bone marrow stromal cell antigen 2	Plasma Membrane	other
	207571_x_at	C1ORF38	1.31842	2.05139	chromosome 1 open reading frame 38	Unknown	other
	210785_s_at	C1ORF38	1.40174	1.95252	chromosome 1 open reading frame 38	Unknown	other
	207181_s_at	CASP7	1.486	1.8561	caspase 7, apoptosis-related cysteine peptidase	Cytoplasm	peptidase
	211744_s_at	CD58	1.67358	1.85553	CD58 molecule	Plasma Membrane	other
	216942_s_at	CD58	1.48277	1.82959	CD58 molecule	Plasma Membrane	other
	210563_x_at	CFLAR	1.24274	3.17633	CASP8 and FADD-like apoptosis regulator	Cytoplasm	other
	210554_s_at	CTBP2	1.49039	1.53053	C-terminal binding protein 2	Nucleus	transcription regulator
	209536_s_at	EHD4	1.43196	2.66291	EH-domain containing 4	Plasma Membrane	enzyme
	204780_s_at	FAS	1.56932	2.41829	Fas (TNF receptor superfamily, member 6)	Plasma Membrane	transmembrane receptor
	202270_at	GBP1	3.75606	3.6738	guanylate binding protein 1, interferon-inducible, 67kDa	Cytoplasm	enzyme
	202269_x_at	GBP1	5.27097	3.3879	guanylate binding protein 1, interferon-inducible, 67kDa	Cytoplasm	enzyme
	203474_at	IQGAP2	1.071	2.02962	IQ motif containing GTPase activating protein 2	Cytoplasm	other
	204698_at	ISG20	1.25211	1.9011	interferon stimulated exonuclease gene 20kDa	Nucleus	enzyme
	33304_at	ISG20	1.28424	1.93905	interferon stimulated exonuclease gene 20kDa	Nucleus	enzyme
	208805_at	KIAA0391	1.10977	1.88264	KIAA0391	Unknown	other
	210606_x_at	KLRD1	1.46284	1.88108	killer cell lectin-like receptor subfamily D, member 1	Plasma Membrane	transmembrane receptor
	208975_s_at	KPNB1	1.42291	1.7185	karyopherin (importin) beta 1	Nucleus	transporter
	204326_x_at	MT1X	1.37075	1.70714	metallothionein 1X	Unknown	other
	32069_at	N4BP1	1.30763	1.85219	NEDD4 binding protein 1	Cytoplasm	other
	217739_s_at	NAMPT	1.6201	2.28766	nicotinamide phosphoribosyltransferase	Extracellular Space	cytokine
	202905_x_at	NBN	1.49889	1.58853	IFN Beta protein, nibrin	Nucleus	other
	214657_s_at	NCRNA00084	1.38536	1.6435	non-protein coding RNA 84	Unknown	other
	213915_at	NKG7	2.87728	4.39526	natural killer cell group 7 sequence	Plasma Membrane	other
	200844_s_at	PRDX6	1.22119	1.87658	peroxiredoxin 6	Cytoplasm	enzyme
	214435_x_at	RALA	1.43825	1.8403	v-ral simian leukemia viral oncogene homolog A (ras related)	Cytoplasm	enzyme
	203097_s_at	RAPGEF2	1.38896	1.76207	Rap guanine nucleotide exchange factor (GEF) 2	Cytoplasm	other
	219691_at	SAMD9	1.50552	1.74205	sterile alpha motif domain containing 9	Unknown	other
	205241_at	SCO2	1.5652	1.65778	SCO cytochrome oxidase deficient homolog 2 (yeast)	Cytoplasm	other
	200924_s_at	SLC3A2	1.78854	1.76184	solute carrier family 3 (activators of dibasic and neutral amino acid transport), member 2	Plasma Membrane	transporter
	218327_s_at	SNAP29	1.28822	2.00739	synaptosomal-associated protein, 29kDa; Map Kinase	Cytoplasm	transporter
	220684_at	TBX21	1.78166	1.81733	T-box 21; microRNA 320	Nucleus	transcription regulator
	220990_s_at	TMEM49	1.27015	1.68818	transmembrane protein 49	Plasma Membrane	other
	208901_s_at	TOP1	1.11874	2.12147	topoisomerase (DNA) I	Nucleus	enzyme
	203690_at	TUBGCP3	1.53684	1.52832	tubulin, gamma complex associated protein 3	Cytoplasm	other
	209476_at	TXNDC1	1.27227	1.90071	thioredoxin domain containing 1	Cytoplasm	enzyme
	217497_at	TYMP	2.67014	1.64433	thymidine phosphorylase	Extracellular Space	growth factor
	200629_at	WARS	2.20449	2.37772	tryptophanyl-tRNA synthetase	Cytoplasm	aminoacyl-tRNA ligase activity
	201760_s_at	WSB2	1.40844	1.81868	WD repeat and SOCS box-containing 2	Unknown	other
	206133_at	XAF1	1.43105	2.40173	XIAP associated factor 1	Nucleus	other
	212048_s_at	YARS	1.19675	1.8223	tyrosyl-tRNA synthetase	Cytoplasm	enzyme
