# Supplementary material for: SLE Peripheral Blood B Cell, T Cell and Myeloid Cell Transcriptomes Display Unique Profiles and Each Subset Contributes to the Interferon Signature
Source: PLoS One. 2013 Jun 24;8(6):e67003. doi: 10.1371/journal.pone.0067003 (PMC3691135; doi:10.1371/journal.pone.0067003)
Supplement: Table S2 — List of the CD3+ CD4+ T lymphocyte transcripts in the cluster order in which they appear in the figure 2 heatmap. Also shown are the fold change expression values for the inactive SLE and active SLE groups as compared to the HC group, Entrez gene name identifier, protein product cellular location and protein product molecular function for each transcript. (XLS) [file pone.0067003.s008.xls]

## Sheet: Sheet1
	CD3+ CD4+ T LYMPHOCYTES
	Affy ID	Symbol	SLE Inact FC	SLE Act FC	Entrez Gene Name	Location	Molecular Function
CLUSTER 1
	219308_s_at	AK5	-1.37038	-1.70895	adenylate kinase 5	Cytoplasm	kinase
	201012_at	ANXA1	-1.31554	-1.68271	annexin A1	Plasma Membrane	other
	210971_s_at	ARNTL	-1.69686	-1.36852	aryl hydrocarbon receptor nuclear translocator-like	Nucleus	transcription regulator
	219359_at	ATHL1	-1.2483	-2.00169	ATH1, acid trehalase-like 1 (yeast)	Unknown	other
	217911_s_at	BAG3	-1.43138	-1.67598	BCL2-associated athanogene 3	Cytoplasm	other
	218723_s_at	C13ORF15	-1.37999	-1.66082	chromosome 13 open reading frame 15	Cytoplasm	other
	221631_at	CACNA1I	-1.50956	-1.45213	calcium channel, voltage-dependent, T type, alpha 1I subunit	Plasma Membrane	ion channel
	206978_at	CCR2	-2.07749	-1.79204	chemokine (C-C motif) receptor 2	Plasma Membrane	G-protein coupled receptor
	214450_at	CTSW	-1.26932	-0.330338	cathepsin W	Cytoplasm	peptidase
	219452_at	DPEP2	-1.16902	-1.77074	dipeptidase 2	Unknown	peptidase
	205977_s_at	EPHA1	-1.54383	-1.84599	EPH receptor A1	Plasma Membrane	kinase
	205419_at	GPR183	-1.4723	-1.64533	G protein-coupled receptor 183	Plasma Membrane	G-protein coupled receptor
	208629_s_at	HADHA	-1.22082	-1.80808	hydroxyacyl-Coenzyme A dehydrogenase/3-ketoacyl-Coenzyme A thiolase/enoyl-Coenzyme A hydratase (trifunctional protein), alpha subunit	Cytoplasm	enzyme
	214470_at	KLRB1	-1.78329	-1.46136	killer cell lectin-like receptor subfamily B, member 1	Plasma Membrane	transmembrane receptor
	201829_at	NET1	-1.37255	-1.6591	neuroepithelial cell transforming 1	Nucleus	other
	205259_at	NR3C2	-1.49085	-1.47967	nuclear receptor subfamily 3, group C, member 2	Nucleus	ligand-dependent nuclear receptor
	219700_at	PLXDC1	-1.26368	-2.05094	plexin domain containing 1	Plasma Membrane	other
	212332_at	RBL2	-1.47869	-1.42111	retinoblastoma-like 2 (p130)	Nucleus	other
	217865_at	RNF130	-1.19141	-1.98933	ring finger protein 130	Unknown	peptidase
	217466_x_at	RPS2	-1.55651	-2.14696	ribosomal protein S2	Cytoplasm	other
	218346_s_at	SESN1	-1.94656	-2.03532	sestrin 1	Nucleus	other
	203787_at	SSBP2	-1.44849	-1.48287	single-stranded DNA binding protein 2	Nucleus	transcription regulator
	210829_s_at	SSBP2	-1.33511	-1.96409	single-stranded DNA binding protein 2	Nucleus	transcription regulator
	207001_x_at	TSC22D3	-2.32691	-1.68879	TSC22 domain family, member 3	Nucleus	transcription regulator
	208997_s_at	UCP2	-1.8974	-2.42311	uncoupling protein 2 (mitochondrial, proton carrier)	Cytoplasm	transporter
	205019_s_at	VIPR1	-1.25182	-1.73816	vasoactive intestinal peptide receptor 1	Plasma Membrane	G-protein coupled receptor
CLUSTER 2
	206513_at	AIM2	1.36223	2.63821	absent in melanoma 2	Cytoplasm	other
	202759_s_at	AKAP2	1.37571	1.83076	kinase anchor protein 2	Plasma Membrane	G-protein pathway member
	221241_s_at	BCL2L14	1.44053	2.22829	BCL2-like 14 (apoptosis facilitator)	Cytoplasm	other
	208912_s_at	CNP	1.42584	2.07913	2',3'-cyclic nucleotide 3' phosphodiesterase	Cytoplasm	enzyme
	201160_s_at	CSDA	1.54666	2.95601	cold shock domain protein A	Nucleus	transcription regulator
	218986_s_at	DDX60	1.96897	3.84863	DEAD (Asp-Glu-Ala-Asp) box polypeptide 60	Unknown	enzyme
	209457_at	DUSP5	1.03222	2.51772	dual specificity phosphatase 5	Nucleus	phosphatase
	213294_at	EIF2AK2	1.53042	2.87331	eukaryotic translation initiation factor 2-alpha kinase 2	Cytoplasm	kinase
	207111_at	EMR1	1.70736	1.61664	egf-like module containing, mucin-like, hormone receptor-like 1	Plasma Membrane	G-protein coupled receptor
	202345_s_at	FABP5	1.53879	2.8024	fatty acid binding protein 5 (psoriasis-associated)	Cytoplasm	transporter
	209526_s_at	HDGFRP3	1.59395	2.21772	hepatoma-derived growth factor, related protein 3	Nucleus	other
	219863_at	HERC5	1.8953	5.61786	hect domain and RLD 5	Cytoplasm	enzyme
	219352_at	HERC6	1.49944	4.13462	hect domain and RLD 6	Unknown	enzyme
	201137_s_at	HLA-DPB1	1.66904	1.69541	major histocompatibility complex, class II, DP beta 1	Plasma Membrane	transmembrane receptor
	208306_x_at	HLA-DRB1	1.62629	1.77187	major histocompatibility complex, class II, DR beta 1	Plasma Membrane	transmembrane receptor
	207949_s_at	ICA1	1.58891	2.25542	islet cell autoantigen 1, 69kDa	Cytoplasm	other
	206332_s_at	IFI16	1.21798	1.89381	interferon, gamma-inducible protein 16	Nucleus	transcription regulator
	209417_s_at	IFI35	1.48986	2.95645	interferon-induced protein 35	Nucleus	other
	214453_s_at	IFI44	2.23796	6.40279	interferon-induced protein 44	Cytoplasm	other
	204439_at	IFI44L	4.63297	16.3732	interferon-induced protein 44-like	Unknown	other
	204415_at	IFI6	2.38384	3.04426	interferon, alpha-inducible protein 6	Cytoplasm	other
	219209_at	IFIH1	1.29692	3.18006	interferon induced with helicase C domain 1	Nucleus	enzyme
	204747_at	IFIT3	2.77439	8.31279	interferon-induced protein with tetratricopeptide repeats 3	Cytoplasm	other
	203595_s_at	IFIT5	1.30799	2.16242	interferon-induced protein with tetratricopeptide repeats 5	Unknown	other
	208436_s_at	IRF7	2.25678	3.30355	interferon regulatory factor 7	Nucleus	transcription regulator
	205483_s_at	ISG15	3.1726	7.01738	ISG15 ubiquitin-like modifier	Extracellular Space	other
	201464_x_at	JUN	4.15666	2.01102	jun oncogene	Nucleus	transcription regulator
	202393_s_at	KLF10	1.69814	2.27186	Kruppel-like factor 10	Nucleus	transcription regulator
	205569_at	CD63	4.06967	10.1278	lysosomal-associated membrane protein 3	Plasma Membrane	other
	217933_s_at	LAP3	1.53926	2.90274	leucine aminopeptidase 3	Cytoplasm	peptidase
	200923_at	LGALS3BP	1.56713	1.9679	lectin, galactoside-binding, soluble, 3 binding protein	Plasma Membrane	transmembrane receptor
	222154_s_at	LOC26010	3.18015	8.68218	viral DNA polymerase-transactivated protein 6	Unknown	other
	207761_s_at	METTL7A	1.55912	2.84995	methyltransferase like 7A	Unknown	other
	212859_x_at	MT1E	1.84108	2.06717	metallothionein 1E	Cytoplasm	other
	217165_x_at	MT1F	1.50874	1.79322	metallothionein 1F	Cytoplasm	other
	206461_x_at	MT1H	1.64939	2.08073	metallothionein 1H	Cytoplasm	other
	216336_x_at	MT1M	1.47808	1.6917	metallothionein 1M	Unknown	other
	208581_x_at	MT1X	1.69798	2.16114	metallothionein 1X	Unknown	other
	212185_x_at	MT2A	1.57936	2.19214	metallothionein 2A	Cytoplasm	other
	202086_at	MX1	2.60461	6.54401	myxovirus (influenza virus) resistance 1, interferon-inducible protein p78 (mouse)	Nucleus	enzyme
	204994_at	MX2	1.24997	2.48324	myxovirus (influenza virus) resistance 2 (mouse)	Nucleus	enzyme
	204798_at	MYB	1.38777	3.77731	v-myb myeloblastosis viral oncogene homolog (avian)	Nucleus	transcription regulator
	32069_at	N4BP1	1.03778	2.1237	NEDD4 binding protein 1	Cytoplasm	other
	201502_s_at	NFKBIA	1.38539	2.00516	nuclear factor of kappa light polypeptide gene enhancer in B-cells inhibitor, alpha	Cytoplasm	other
	218039_at	NUSAP1	1.00844	2.91798	nucleolar and spindle associated protein 1	Nucleus	other
	202869_at	OAS1	2.61349	6.88143	2',5'-oligoadenylate synthetase 1, 40/46kDa	Cytoplasm	enzyme
	205552_s_at	OAS1	2.69467	7.54247	2',5'-oligoadenylate synthetase 1, 40/46kDa	Cytoplasm	enzyme
	204972_at	OAS2	1.25835	2.6978	2'-5'-oligoadenylate synthetase 2, 69/71kDa	Cytoplasm	enzyme
	218400_at	OAS3	1.71378	4.68439	2'-5'-oligoadenylate synthetase 3, 100kDa	Cytoplasm	enzyme
	210797_s_at	OASL	1.53308	2.61764	2'-5'-oligoadenylate synthetase-like	Unknown	enzyme
	205660_at	OASL	1.62733	2.44219	2'-5'-oligoadenylate synthetase-like	Unknown	enzyme
	218543_s_at	PARP12	1.1976	2.25041	poly (ADP-ribose) polymerase family, member 12	Nucleus	other
	201037_at	PFKP	1.59466	1.72287	phosphofructokinase, platelet	Cytoplasm	kinase
	202446_s_at	PLSCR1	2.32585	5.00247	phospholipid scramblase 1	Plasma Membrane	enzyme
	205267_at	POU2AF1	1.31232	2.52236	POU class 2 associating factor 1	Nucleus	transcription regulator
	216834_at	RGS1	2.3654	12.4014	regulator of G-protein signaling 1	Plasma Membrane	other
	209773_s_at	RRM2	1.06891	4.69924	ribonucleotide reductase M2 polypeptide	Nucleus	enzyme
	213797_at	RSAD2	2.56256	8.63044	radical S-adenosyl methionine domain containing 2	Unknown	enzyme
	219684_at	RTP4	1.42514	2.74694	receptor (chemosensory) transporter protein 4; IFRG28	Plasma Membrane	other
	205241_at	SCO2	1.40436	2.27592	SCO cytochrome oxidase deficient homolog 2 (yeast)	Cytoplasm	other
	201739_at	SGK1	1.60619	3.12223	serum/glucocorticoid regulated kinase 1	Cytoplasm	kinase
	209762_x_at	SP110	1.26335	1.95404	SP110 nuclear body protein	Nucleus	other
	209969_s_at	STAT1	1.61988	3.9032	signal transducer and activator of transcription 1, 91kDa	Nucleus	transcription regulator
	200887_s_at	STAT1	1.53641	2.16321	signal transducer and activator of transcription 1, 91kDa	Nucleus	transcription regulator
	209197_at	SYT11	1.35515	1.98509	synaptotagmin XI	Cytoplasm	transporter
	202307_s_at	TAP1	1.50173	2.31771	transporter 1, ATP-binding cassette, sub-family B (MDR/TAP)	Cytoplasm	transporter
	218999_at	TMEM140	1.54828	1.83089	transmembrane protein 140	Unknown	other
	204529_s_at	TOX	1.49187	2.34597	thymocyte selection-associated high mobility group box	Nucleus	other
	201649_at	UBE2L6	1.32983	2.10474	ubiquitin-conjugating enzyme E2L 6	Cytoplasm	enzyme
	219062_s_at	ZCCHC2	1.1862	2.60673	zinc finger, CCHC domain containing 2	Cytoplasm	other
