# Supplementary material for: SLE Peripheral Blood B Cell, T Cell and Myeloid Cell Transcriptomes Display Unique Profiles and Each Subset Contributes to the Interferon Signature
Source: PLoS One. 2013 Jun 24;8(6):e67003. doi: 10.1371/journal.pone.0067003 (PMC3691135; doi:10.1371/journal.pone.0067003)
Supplement: Table S3 — List of the CD33+ myeloid cell transcripts in the cluster order in which they appear in the figure 3 heatmap. Also shown are the fold change expression values for the inactive SLE and active SLE groups as compared to the HC group, Entrez gene name identifier, protein product cellular location and protein product molecular function for each transcript. (XLS) [file pone.0067003.s009.xls]

## Sheet: Sheet1
	CD33+ MYELOID CELLS
	Affy ID	Symbol	SLE Inact FC	SLE Act FC	Entrez Gene Name	Location	Molecular Function
CLUSTER 1
	221552_at	ABHD6	-1.44671	-1.57769	abhydrolase domain containing 6	Cytoplasm	enzyme
	202968_s_at	DYRK2	-1.56925	-1.5326	dual-specificity tyrosine-(Y)-phosphorylation regulated kinase 2	Cytoplasm	kinase
	211937_at	EIF4B	-1.46511	-1.72257	eukaryotic translation initiation factor 4B	Cytoplasm	translation regulator
	201540_at	FHL1	-1.6329	-1.7399	four and a half LIM domains 1	Cytoplasm	other
	216383_at	RPL18A	-2.04993	-2.14714	ribosomal protein L18a	Cytoplasm	other
	221726_at	RPL22	-1.60632	-1.41635	ribosomal protein L22	Nucleus	other
	208760_at	UBE2I	-1.49044	-1.64926	ubiquitin-conjugating enzyme E2I (UBC9 homolog, yeast)	Nucleus	enzyme
	205987_at	CD1C	-2.02623	-2.64203	CD1c molecule	Plasma Membrane	other
	214273_x_at	C16ORF35	-1.42756	-2.05079	chromosome 16 open reading frame 35	Unknown	other
	221756_at	PIK3IP1	-1.25336	-1.99723	phosphoinositide-3-kinase interacting protein 1	Unknown	other
CLUSTER 2
	202767_at	ACP2	1.56739	1.49376	acid phosphatase 2, lysosomal	Cytoplasm	phosphatase
	202912_at	ADM	2.67346	5.10337	adrenomedullin	Extracellular Space	other
	204998_s_at	ATF5	3.91963	1.80605	activating transcription factor 5	Nucleus	transcription regulator
	202872_at	ATP6V1C1	1.12401	2.9136	ATPase, H+ transporting, lysosomal 42kDa, V1 subunit C1	Cytoplasm	transporter
	215087_at	C15ORF39	1.32219	1.5944	chromosome 15 open reading frame 39	Unknown	other
	200622_x_at	CALM3a	1.58785	1.72807	calmodulin 3 (phosphorylase kinase, delta)	Plasma Membrane	other
	219634_at	CHST11	1.50704	1.81023	carbohydrate (chondroitin 4) sulfotransferase 11	Cytoplasm	enzyme
	209774_x_at	CXCL2	20.0053	4.9245	chemokine (C-X-C motif) ligand 2	Extracellular Space	cytokine
	219402_s_at	DERL1	1.57017	1.77078	Der1-like domain family, member 1	Cytoplasm	other
	201697_s_at	DNMT1	1.62504	1.52064	DNA (cytosine-5-)-methyltransferase 1	Nucleus	enzyme
	218854_at	DSE	2.0174	1.94599	dermatan sulfate epimerase	Cytoplasm	other
	221486_at	ENSA	1.23868	1.85392	endosulfine alpha	Unknown	transporter
	219017_at	ETNK1	1.2009	2.25247	ethanolamine kinase 1	Cytoplasm	kinase
	205585_at	ETV6	1.92444	1.43011	ets variant 6	Nucleus	transcription regulator
	221680_s_at	ETV7	1.79611	1.91445	ets variant 7	Nucleus	transcription regulator
	212835_at	FAM175B	1.15735	2.06828	family with sequence similarity 175, member B	Unknown	other
	216950_s_at	FCGR1A	2.52371	5.32162	Fc fragment of IgG, high affinity Ia, receptor (CD64)	Plasma Membrane	transmembrane receptor
	214511_x_at	FCGR1B	2.85255	4.92778	Fc fragment of IgG, high affinity Ib, receptor (CD64)	Plasma Membrane	transmembrane receptor
	221345_at	FFAR2	2.5068	6.87133	free fatty acid receptor 2	Plasma Membrane	G-protein coupled receptor
	202270_at	GBP1a	2.7342	5.47243	guanylate binding protein 1, interferon-inducible, 67kDa	Cytoplasm	enzyme
	202269_x_at	GBP1b	4.48764	5.40389	guanylate binding protein 1, interferon-inducible, 67kDa	Cytoplasm	enzyme
	217167_x_at	GKa	4.08003	4.26757	glycerol kinase	Cytoplasm	kinase
	207387_s_at	GKb	2.6482	2.59464	glycerol kinase	Cytoplasm	kinase
	221050_s_at	GTPBP2	1.41736	1.91555	GTP binding protein 2	Unknown	enzyme
	218280_x_at	HIST2H2AA3a	1.62199	2.55752	histone cluster 2, H2aa3	Nucleus	other
	214290_s_at	HIST2H2AA3b	1.71721	2.49537	histone cluster 2, H2aa3	Nucleus	other
	209417_s_at	IFI35	2.23252	3.87821	interferon-induced protein 35	Nucleus	other
	201393_s_at	IGF2R	1.75647	2.42869	insulin-like growth factor 2 receptor	Plasma Membrane	transmembrane receptor
	212878_s_at	KLC1	1.24045	1.82646	kinesin light chain 1	Cytoplasm	other
	208961_s_at	KLF6	1.5045	1.74244	Kruppel-like factor 6	Nucleus	transcription regulator
	211138_s_at	KMO	1.33392	2.01032	kynurenine 3-monooxygenase (kynurenine 3-hydroxylase)	Cytoplasm	enzyme
	217388_s_at	KYNU	1.51639	1.91765	kynureninase (L-kynurenine hydrolase)	Cytoplasm	enzyme
	208071_s_at	LAIR1a	1.69263	2.34261	leukocyte-associated immunoglobulin-like receptor 1	Plasma Membrane	transmembrane receptor
	210644_s_at	LAIR1b	1.68225	2.12653	leukocyte-associated immunoglobulin-like receptor 1	Plasma Membrane	transmembrane receptor
	217933_s_at	LAP3	1.9323	3.43267	leucine aminopeptidase 3	Cytoplasm	peptidase
	200706_s_at	LITAF	1.75711	1.7491	lipopolysaccharide-induced TNF factor	Nucleus	transcription regulator
	203276_at	LMNB1	1.58452	2.55714	lamin B1	Nucleus	other
	202122_s_at	M6PRBP1	1.31633	2.10166	mannose-6-phosphate receptor binding protein 1	Cytoplasm	other
	208785_s_at	MAP1LC3B	1.3204	1.9712	microtubule-associated protein 1 light chain 3 beta	Cytoplasm	other
	212644_s_at	MAPK1IP1L	1.19118	1.96944	mitogen-activated protein kinase 1 interacting protein 1-like	Nucleus	other
	207079_s_at	MED6	1.22291	2.4204	mediator complex subunit 6	Nucleus	transcription regulator
	217165_x_at	MT1F	2.69224	2.28184	metallothionein 1F	Cytoplasm	other
	206461_x_at	MT1H	2.62646	2.20668	metallothionein 1H	Cytoplasm	other
	216336_x_at	MT1M	1.98612	2.03156	metallothionein 1M	Unknown	other
	211456_x_at	MT1P2	2.71431	2.98692	metallothionein 1 pseudogene 2	Unknown	other
	208581_x_at	MT1X	3.51793	3.33766	metallothionein 1X	Unknown	other
	204326_x_at	MT1X	2.15127	2.01186	metallothionein 1X	Unknown	other
	212185_x_at	MT2A	2.54755	2.65413	metallothionein 2A	Cytoplasm	other
	32069_at	N4BP1	1.64294	3.1501	NEDD4 binding protein 1	Cytoplasm	other
	208751_at	NAPA	1.35102	2.49059	N-ethylmaleimide-sensitive factor attachment protein, alpha	Cytoplasm	transporter
	201502_s_at	NFKBIA	2.24455	1.75993	nuclear factor of kappa light polypeptide gene enhancer in B-cells inhibitor, alpha	Cytoplasm	other
	202647_s_at	NRAS	1.27319	1.9022	neuroblastoma RAS viral (v-ras) oncogene homolog	Plasma Membrane	enzyme
	210793_s_at	NUP98	1.20785	2.2083	nucleoporin 98kDa	Nucleus	transporter
	200656_s_at	P4HB	2.01252	2.04714	procollagen-proline, 2-oxoglutarate 4-dioxygenase (proline 4-hydroxylase), beta polypeptide	Cytoplasm	enzyme
	201037_at	PFKP	1.97854	2.79852	phosphofructokinase, platelet	Cytoplasm	kinase
	202166_s_at	PPP1R2	1.27054	1.94644	protein phosphatase 1, regulatory (inhibitor) subunit 2	Cytoplasm	phosphatase
	221547_at	PRPF18	1.06958	2.15219	PRP18 pre-mRNA processing factor 18 homolog (S. cerevisiae)	Nucleus	transporter
	200731_s_at	PTP4A1	1.31842	2.08646	protein tyrosine phosphatase type IVA, member 1	Nucleus	phosphatase
	209089_at	RAB5A	1.17762	1.81971	RAB5A, member RAS oncogene family	Cytoplasm	enzyme
	218379_at	RBM7	1.21582	2.1559	RNA binding motif protein 7	Unknown	other
	209568_s_at	RGL1	3.90088	2.82702	ral guanine nucleotide dissociation stimulator-like 1	Cytoplasm	other
	201543_s_at	SAR1A	1.4972	1.75147	SAR1 homolog A (S. cerevisiae)	Cytoplasm	enzyme
	203133_at	SEC61B	1.24644	1.94331	Sec61 beta subunit	Cytoplasm	transporter
	200986_at	SERPING1	5.01379	9.2003	serpin peptidase inhibitor, clade G (C1 inhibitor), member 1	Extracellular Space	other
	216236_s_at	SLC2A3	2.0331	2.7878	solute carrier family 2 (facilitated glucose transporter), member 3	Plasma Membrane	transporter
	202497_x_at	SLC2A3	2.42493	3.47131	solute carrier family 2 (facilitated glucose transporter), member 3	Plasma Membrane	transporter
	222088_s_at	SLC2A3	1.51159	2.88113	solute carrier family 2 (facilitated glucose transporter), member 3	Plasma Membrane	transporter
	209267_s_at	SLC39A8	3.09837	3.23383	solute carrier family 39 (zinc transporter), member 8	Extracellular Space	transporter
	200924_s_at	SLC3A2	2.10277	1.84402	solute carrier family 3 (activators of dibasic and neutral amino acid transport), member 2	Plasma Membrane	transporter
	205398_s_at	SMAD3	1.52209	2.84947	SMAD family member 3	Nucleus	transcription regulator
	201138_s_at	SSB	1.48151	3.2608	Sjogren syndrome antigen B (autoantigen La)	Nucleus	enzyme
	200887_s_at	STAT1	2.17765	2.78085	signal transducer and activator of transcription 1, 91kDa	Nucleus	transcription regulator
	208991_at	STAT3	1.3879	2.08613	signal transducer and activator of transcription 3 (acute-phase response factor)	Nucleus	transcription regulator
	208992_s_at	STAT3	1.71685	2.31007	signal transducer and activator of transcription 3 (acute-phase response factor)	Nucleus	transcription regulator
	201060_x_at	STOM	1.27844	5.92415	stomatin	Plasma Membrane	other
	202307_s_at	TAP1	2.4636	2.97649	transporter 1, ATP-binding cassette, sub-family B (MDR/TAP)	Cytoplasm	transporter
	206025_s_at	TNFAIP6	2.1721	4.00954	tumor necrosis factor, alpha-induced protein 6	Extracellular Space	other
	208864_s_at	TXN	1.69398	2.61153	thioredoxin	Cytoplasm	enzyme
	211992_at	WNK1	1.29112	1.66785	WNK lysine deficient protein kinase 1	Cytoplasm	kinase
	206133_at	XAF1	1.45099	5.39208	XIAP associated factor 1	Nucleus	other
	216304_x_at	YME1L1	1.13123	2.64994	YME1-like 1 (S. cerevisiae)	Cytoplasm	peptidase
CLUSTER 3
	209122_at	ADFP	1.5977	1.85992	adipose differentiation-related protein	Plasma Membrane	other
	209186_at	ATP2A2	1.6617	2.03285	ATPase, Ca++ transporting, cardiac muscle, slow twitch 2	Cytoplasm	transporter
	200954_at	ATP6V0C	1.60601	1.80317	ATPase, H+ transporting, lysosomal 16kDa, V0 subunit c	Cytoplasm	transporter
	217513_at	C17ORF60	1.74044	2.08985	chromosome 17 open reading frame 60	Unknown	other
	207945_s_at	CSNK1D	1.56698	1.76443	casein kinase 1, delta	Cytoplasm	kinase
	218924_s_at	CTBS	1.19835	2.12452	chitobiase, di-N-acetyl-	Cytoplasm	enzyme
	200766_at	CTSD	1.92104	2.54192	cathepsin D	Cytoplasm	peptidase
	209536_s_at	EHD4	2.16217	1.72554	EH-domain containing 4	Plasma Membrane	enzyme
	204789_at	FMNL1	1.63284	1.78236	formin-like 1	Cytoplasm	other
	218618_s_at	FNDC3B	2.32292	2.17803	fibronectin type III domain containing 3B	Unknown	other
	209093_s_at	GBA	1.34942	1.7557	glucosidase, beta; acid (includes glucosylceramidase)	Cytoplasm	enzyme
	212737_at	GM2Aa	1.44495	2.02429	GM2 ganglioside activator	Cytoplasm	enzyme
	35820_at	GM2Ab	1.59133	2.25092	GM2 ganglioside activator	Cytoplasm	enzyme
	208886_at	H1F0	2.07797	2.75784	H1 histone family, member 0	Nucleus	other
	204805_s_at	H1FX	1.42701	1.67116	H1 histone family, member X	Nucleus	other
	212657_s_at	IL1RN	1.66658	3.15622	interleukin 1 receptor antagonist	Extracellular Space	cytokine
	201552_at	LAMP1	1.23954	1.6803	lysosomal-associated membrane protein 1	Plasma Membrane	other
	200663_at	CD63	1.71796	1.93136	CD63 molecule	Plasma Membrane	other
	205819_at	MARCO	4.2257	3.27201	macrophage receptor with collagenous structure	Plasma Membrane	transmembrane receptor
	207677_s_at	NCF4	1.64957	1.93946	neutrophil cytosolic factor 4, 40kDa	Cytoplasm	enzyme
	200649_at	NUCB1	1.8372	2.184	nucleobindin 1	Cytoplasm	other
	208612_at	PDIA3	1.2885	1.79856	protein disulfide isomerase family A, member 3	Cytoplasm	peptidase
	212263_at	QKI	1.52317	1.64133	quaking homolog, KH domain RNA binding (mouse)	Nucleus	other
	202499_s_at	SLC2A3	1.57066	2.66611	solute carrier family 2 (facilitated glucose transporter), member 3	Plasma Membrane	transporter
	218137_s_at	SMAP1	1.22603	1.75522	small ArfGAP 1	Unknown	other
	218817_at	SPCS3	1.3272	2.15449	signal peptidase complex subunit 3 homolog (S. cerevisiae)	Cytoplasm	peptidase
	210959_s_at	SRD5A1	1.29654	2.34141	steroid-5-alpha-reductase, alpha polypeptide 1 (3-oxo-5 alpha-steroid delta 4-dehydrogenase alpha 1)	Cytoplasm	enzyme
	217853_at	TNS3	1.82338	1.94241	tensin 3	Unknown	phosphatase
CLUSTER 4
	207275_s_at	ACSL1	1.44343	4.5923	acyl-CoA synthetase long-chain family member 1	Cytoplasm	enzyme
	205633_s_at	ALAS1	1.25058	2.0885	aminolevulinate, delta-, synthase 1	Cytoplasm	enzyme
	219716_at	APOL6	1.68189	3.0602	apolipoprotein L, 6	Extracellular Space	transporter
	203773_x_at	BLVRA	1.5374	3.57408	biliverdin reductase A	Cytoplasm	enzyme
	218429_s_at	C19ORF66	1.65722	2.04576	chromosome 19 open reading frame 66	Unknown	other
	202953_at	C1QB	1.71669	2.85543	complement component 1, q subcomponent, B chain	Extracellular Space	other
	200622_x_at	CALM3	1.58785	1.72807	calmodulin 3 (phosphorylase kinase, delta)	Plasma Membrane	other
	211297_s_at	CDK7	1.14429	1.90627	cyclin-dependent kinase 7	Nucleus	kinase
	202284_s_at	CDKN1A	1.7895	2.23258	cyclin-dependent kinase inhibitor 1A (p21, Cip1)	Nucleus	kinase
	218927_s_at	CHST12	1.64047	2.26104	carbohydrate (chondroitin 4) sulfotransferase 12	Cytoplasm	enzyme
	207614_s_at	CUL1	1.45687	3.54859	cullin 1	Nucleus	enzyme
	203409_at	DDB2	1.52845	1.69675	damage-specific DNA binding protein 2, 48kDa	Nucleus	other
	218986_s_at	DDX60	2.11691	6.05241	DEAD (Asp-Glu-Ala-Asp) box polypeptide 60	Unknown	enzyme
	213294_at	EIF2AK2	1.49045	3.52425	eukaryotic translation initiation factor 2-alpha kinase 2	Cytoplasm	kinase
	218482_at	ENY2	1.36133	2.04388	enhancer of yellow 2 homolog (Drosophila)	Unknown	other
	209589_s_at	EPHB2	3.1751	4.39362	EPH receptor B2	Plasma Membrane	kinase
	217967_s_at	FAM129A	1.17963	2.41943	family with sequence similarity 129, member A	Unknown	other
	212527_at	FAM152B	1.33832	1.65209	family with sequence similarity 152, member B	Unknown	other
	204781_s_at	FAS	1.20018	2.67228	Fas (TNF receptor superfamily, member 6)	Plasma Membrane	transmembrane receptor
	203646_at	FDX1	1.15662	2.57661	ferredoxin 1	Cytoplasm	transporter
	212090_at	GRINA	1.36347	1.94114	glutamate receptor, ionotropic, N-methyl D-aspartate-associated protein 1 (glutamate binding)	Unknown	ion channel
	219863_at	HERC5	2.16105	6.65485	hect domain and RLD 5	Cytoplasm	enzyme
	202411_at	IFI27	33.1787	62.0161	interferon, alpha-inducible protein 27	Cytoplasm	other
	214059_at	IFI44	1.4887	10.3883	interferon-induced protein 44	Cytoplasm	other
	214453_s_at	IFI44	2.60542	6.23905	interferon-induced protein 44	Cytoplasm	other
	204439_at	IFI44L	3.56567	12.6109	interferon-induced protein 44-like	Unknown	other
	204415_at	IFI6	3.61749	5.78857	interferon, alpha-inducible protein 6	Cytoplasm	other
	219209_at	IFIH1	1.64419	4.62996	interferon induced with helicase C domain 1	Nucleus	enzyme
	216020_at	IFIH1	2.24231	5.80088	interferon induced with helicase C domain 1	Nucleus	enzyme
	203153_at	IFIT1	3.92073	12.6748	interferon-induced protein with tetratricopeptide repeats 1	Cytoplasm	other
	204747_at	IFIT3	2.87863	7.24172	interferon-induced protein with tetratricopeptide repeats 3	Cytoplasm	other
	208436_s_at	IRF7	2.35026	3.05422	interferon regulatory factor 7	Nucleus	transcription regulator
	205483_s_at	ISG15	3.62912	6.57656	ISG15 ubiquitin-like modifier	Extracellular Space	other
	208805_at	KIAA0391	1.46191	1.90664	KIAA0391	Unknown	other
	202595_s_at	LEPROTL1	1.33792	2.22501	leptin receptor overlapping transcript-like 1	Plasma Membrane	other
	200923_at	LGALS3BP	4.02501	10.4313	lectin, galactoside-binding, soluble, 3 binding protein	Plasma Membrane	transmembrane receptor
	222154_s_at	LOC26010	2.26687	7.14794	viral DNA polymerase-transactivated protein 6	Unknown	other
	215617_at	LOC26010	1.61449	2.27617	viral DNA polymerase-transactivated protein 6	Unknown	other
	202086_at	MX1	2.14495	5.7185	myxovirus (influenza virus) resistance 1, interferon-inducible protein p78 (mouse)	Nucleus	enzyme
	204601_at	N4BP1	1.44054	2.42077	NEDD4 binding protein 1	Cytoplasm	other
	204961_s_at	NCF1	1.4883	1.58577	neutrophil cytosolic factor 1	Cytoplasm	enzyme
	203964_at	NMI	1.35687	2.72882	N-myc (and STAT) interactor	Cytoplasm	transcription regulator
	218400_at	OAS3	1.81621	6.60846	2'-5'-oligoadenylate synthetase 3, 100kDa	Cytoplasm	enzyme
	205660_at	OASL	2.01949	4.22548	2'-5'-oligoadenylate synthetase-like	Unknown	enzyme
	202430_s_at	PLSCR1	1.38198	4.32694	phospholipid scramblase 1	Plasma Membrane	enzyme
	202446_s_at	PLSCR1	1.84661	3.56774	phospholipid scramblase 1	Plasma Membrane	enzyme
	206503_x_at	PML	2.93259	4.38024	promyelocytic leukemia	Nucleus	transcription regulator
	211013_x_at	PML	4.5125	5.74394	promyelocytic leukemia	Nucleus	transcription regulator
	211012_s_at	PML	3.12753	4.31918	promyelocytic leukemia	Nucleus	transcription regulator
	201140_s_at	RAB5C	1.50365	2.11317	RAB5C, member RAS oncogene family	Cytoplasm	enzyme
	219210_s_at	RAB8B	1.60997	1.9405	RAB8B, member RAS oncogene family	Cytoplasm	enzyme
	213038_at	RNF19B	1.53069	1.71744	ring finger protein 19B	Unknown	other
	218007_s_at	RPS27L	1.15495	1.98998	ribosomal protein S27-like	Unknown	other
	213797_at	RSAD2	2.77647	13.8401	radical S-adenosyl methionine domain containing 2	Unknown	enzyme
	203594_at	RTCD1	1.18428	2.06538	RNA terminal phosphate cyclase domain 1	Nucleus	enzyme
	215495_s_at	SAMD4A	2.27908	2.94689	sterile alpha motif domain containing 4A	Cytoplasm	translation regulator
	218254_s_at	SAR1B	1.19305	2.34367	SAR1 homolog B (S. cerevisiae)	Cytoplasm	enzyme
	44673_at	SIGLEC1	4.66514	11.3913	sialic acid binding Ig-like lectin 1, sialoadhesin	Plasma Membrane	other
	222163_s_at	SPATA5L1	1.16284	2.0332	spermatogenesis associated 5-like 1	Unknown	other
	203127_s_at	SPTLC2	1.33804	2.59223	serine palmitoyltransferase, long chain base subunit 2	Cytoplasm	enzyme
	217995_at	SQRDL	1.74465	2.56595	sulfide quinone reductase-like (yeast)	Cytoplasm	enzyme
	204043_at	TCN2	1.4321	2.0054	transcobalamin II; macrocytic anemia	Extracellular Space	transporter
	206715_at	TFEC	1.49874	2.85573	transcription factor EC	Nucleus	transcription regulator
	209593_s_at	TOR1B	1.70139	4.1142	torsin family 1, member B (torsin B)	Cytoplasm	other
	213293_s_at	TRIM22	1.31097	2.64156	tripartite motif-containing 22	Cytoplasm	transcription regulator
	202347_s_at	UBE2K	1.20314	1.91509	ubiquitin-conjugating enzyme E2K (UBC1 homolog, yeast)	Cytoplasm	transcription regulator
	201649_at	UBE2L6	1.74626	3.3256	ubiquitin-conjugating enzyme E2L 6	Cytoplasm	enzyme
	219211_at	USP18	5.6171	19.9008	ubiquitin specific peptidase 18	Cytoplasm	peptidase
CLUSTER 5
	201366_at	ANXA7	1.4266	1.63135	annexin A7	Plasma Membrane	ion channel
	209546_s_at	APOL1	2.66362	3.1619	apolipoprotein L, 1	Extracellular Space	transporter
	221482_s_at	ARPP-19	1.2756	2.49373	cyclic AMP phosphoprotein, 19 kD	Cytoplasm	transporter
	214255_at	ATP10A	1.72313	3.8253	ATPase, class V, type 10A	Plasma Membrane	transporter
	53720_at	C19ORF66	1.33284	2.14319	chromosome 19 open reading frame 66	Unknown	other
	209446_s_at	C7ORF44	1.94306	1.47541	chromosome 7 open reading frame 44	Unknown	other
	200653_s_at	CALM3	1.6375	1.71286	calmodulin 3 (phosphorylase kinase, delta)	Plasma Membrane	other
	201624_at	DARS	1.59125	1.79585	aspartyl-tRNA synthetase	Cytoplasm	enzyme
	201537_s_at	DUSP3	1.72454	2.3247	dual specificity phosphatase 3	Cytoplasm	phosphatase
	218549_s_at	FAM82B	1.31014	1.78638	family with sequence similarity 82, member B	Unknown	other
	212380_at	FTSJD2	1.32291	1.98641	FtsJ methyltransferase domain containing 2	Unknown	other
	209893_s_at	FUT4	1.50542	2.33883	fucosyltransferase 4 (alpha (1,3) fucosyltransferase, myeloid-specific)	Cytoplasm	enzyme
	202531_at	IRF1	1.73293	1.66665	interferon regulatory factor 1	Nucleus	transcription regulator
	212733_at	KIAA0226	1.1453	1.87161	KIAA0226	Unknown	other
	212877_at	KLC1	1.26688	2.4358	kinesin light chain 1	Cytoplasm	other
	208934_s_at	LGALS8	1.42765	1.87266	lectin, galactoside-binding, soluble, 8	Extracellular Space	other
	201297_s_at	MOBKL1B	1.41998	2.55911	MOB1, Mps One Binder kinase activator-like 1B (yeast)	Plasma Membrane	other
	201761_at	MTHFD2	1.39381	2.11221	methylenetetrahydrofolate dehydrogenase (NADP+ dependent) 2, methenyltetrahydrofolate cyclohydrolase	Cytoplasm	enzyme
	215399_s_at	OS9	1.41021	2.13771	amplified in osteosarcoma	Nucleus	other
	208638_at	PDIA6	1.41694	1.94041	protein disulfide isomerase family A, member 6	Cytoplasm	enzyme
	209193_at	PIM1	1.82529	1.98961	pim-1 oncogene	Cytoplasm	kinase
	201067_at	PSMC2	1.19788	1.66562	proteasome (prosome, macropain) 26S subunit, ATPase, 2	Nucleus	peptidase
	201762_s_at	PSME2	1.72373	1.7574	proteasome (prosome, macropain) activator subunit 2 (PA28 beta)	Cytoplasm	peptidase
	204070_at	RARRES3	1.73915	2.12123	retinoic acid receptor responder (tazarotene induced) 3	Cytoplasm	other
	218909_at	RPS6KC1	1.24689	1.93052	ribosomal protein S6 kinase, 52kDa, polypeptide 1	Cytoplasm	kinase
	219519_s_at	SIGLEC1	10.714	22.1408	sialic acid binding Ig-like lectin 1, sialoadhesin	Plasma Membrane	other
	216841_s_at	SOD2	2.37271	3.01799	superoxide dismutase 2, mitochondrial	Cytoplasm	enzyme
	202863_at	SP100	1.32459	2.14593	SP100 nuclear antigen	Nucleus	other
	201139_s_at	SSB	1.21045	2.53595	Sjogren syndrome antigen B (autoantigen La)	Nucleus	enzyme
	217650_x_at	ST3GAL2	2.07986	1.66015	ST3 beta-galactoside alpha-2,3-sialyltransferase 2	Cytoplasm	enzyme
	209969_s_at	STAT1	3.24553	3.22545	signal transducer and activator of transcription 1, 91kDa	Nucleus	transcription regulator
	209025_s_at	SYNCRIP	1.25629	1.96225	synaptotagmin binding, cytoplasmic RNA interacting protein	Nucleus	other
	208829_at	TAPBP	1.50893	1.57529	TAP binding protein (tapasin)	Cytoplasm	transporter
	208901_s_at	TOP1	1.2597	1.82096	topoisomerase (DNA) I	Nucleus	enzyme
	201001_s_at	UBE2V1	1.41576	1.66068	ubiquitin-conjugating enzyme E2 variant 1	Nucleus	transcription regulator
